# Supplementary material for: Quantum-Chemical Prediction of Molecular and Electronic Structure of Carbon-Nitrogen Chemical Compound with Unusual Ratio Atoms: C(N20)
Source: Int J Mol Sci. 2023 Mar 8;24(6):5172. doi: 10.3390/ijms24065172 (PMC10049734; doi:10.3390/ijms24065172)
Supplement: Supplementary file 1 [file ijms-24-05172-s001.zip]

Archive with 1 entries (1 files):
- ijms-2257142-supplementary.pdf
